# Supplementary material for: Association between cardiopulmonary exercise capacity and clinical parameters in post-PCI patients with coronary artery disease from Fujian, China
Source: Front Cardiovasc Med. 2025 Sep 25;12:1674787. doi: 10.3389/fcvm.2025.1674787 (PMC12507881; doi:10.3389/fcvm.2025.1674787)
Supplement: Supplementary file 1 [file Datasheet1.xlsx]

## Sheet: Content
Supplemental Table Content
Supplemental Table S1. Results of the Shapiro–Wilk Normality Tests for Continuous Variables
Supplemental Table S2. Summary of Key CPET-derived Variables
Supplemental Table S3. Variance inflation factors (VIF) for candidate predictors in multivariable regression models.
Supplemental Table S4. Comparison of demographics and medical history datat between the included sample and the excluded sample.

## Sheet: Table S1
	Table S1. Results of the Shapiro–Wilk Normality Tests for Continuous Variables
	Sample	Statistic	P value
	Age	0.992	0.004
	Height	0.992	0.003
	Weight	0.991	0.001
	LVEDD	0.989	<.001
	LVESD	0.938	<.001
	IVSd	0.933	<.001
	LVPWd	0.408	<.001
	LA-ap	0.95	<.001
	AO-a	0.121	<.001
	AO-s	0.942	<.001
	AO-asc	0.983	<.001
	MPA	0.963	<.001
	EDV	0.973	<.001
	ESV	0.884	<.001
	EF	0.148	<.001
	FS	0.974	<.001
	SV	0.991	0.002
	CO	0.985	<.001
	CI	0.98	<.001
	MV E	0.886	<.001
	MV A	0.971	<.001
	E/A	0.89	<.001
	AV	0.384	<.001
	PV	0.59	<.001
	e's	0.956	<.001
	e'l	0.979	<.001
	E/e	0.841	<.001
	RHR	0.893	<.001
	RBC	0.985	<.001
	Hb	0.984	<.001
	HCT	0.942	<.001
	MCV	0.685	<.001
	TG	0.418	<.001
	TC	0.995	0.04
	LDL-C	0.426	<.001
	HDL-C	0.059	<.001
	FBG	0.718	<.001
	CK	0.772	<.001
	Shapiro–Wilk test statistic and P value for each continuous variable. P < 0.05 indicates non-normal distribution.

## Sheet: Table S2
	Table S2. Summary of Key CPET-derived Variables
	Statistic	VO2peak	AT	ATHR	HRmax	VE/VCO2 slope
	N	575	575	575	575	575
	Mean	19.29	14.09	110.03	129.13	31.89
	SD	4.41	3.21	15.95	19.45	4.92
	Min	9.9	7.3	17	71	20.28
	Max	36.6	28.1	168	184	57.71
	Median	18.9	13.5	110	129	30.94
	P25	16.3	12	99	115	28.7
	P75	21.75	15.6	120	142	34.53
	IQR	5.45	3.6	21	27	5.84
	VO₂ peak, peak oxygen uptake; AT, anaerobic threshold; ATHR, anaerobic threshold heart rate; HRmax, maximum heart rate; VE/VCO₂ slope, ventilatory equivalent for carbon dioxide slope.

## Sheet: Table S3
	Table S3. Variance inflation factors (VIF) for candidate predictors in multivariable regression models.
	Variable	VIF
	Gender	2.494
	Type of CAD	1.17
	Smoking	1.318
	Hypertension	1.147
	Diabetes	1.101
	Height	2.025
	BMI	1.347
	LVEDD	13.486
	EDV	13.358
	MV A	5.453
	e's	2.84
	e'l	3.717
	E/e	6.982
	RHR	1.173
	RBC	3.313
	Hb	4.918
	HCT	4.274
	HDL-C	1.021
	CK	1.094
	Variables with VIF ≥ 5 were considered collinear and excluded from the final model. All other predictors retained in the final model had VIF < 5, indicating acceptable multicollinearity levels.

## Sheet: Table S4
	Supplemental Table S4. Comparison of demographics and medical history datat between the included sample and the excluded sample.
	Characteristics	Included sample (n = 575)	Excluded sample (n = 462)	Statistic	P
	Age, years	64 (56, 70)	66 (59, 73)	Z=3.00	0.0027
	Hight, cm	165 (160, 170)	166 (160, 172)	Z=1.91	0.0565
	Weight, kg	67 (60, 75)	70 (61,80)	Z=3.68	＜0.001
	Gende			χ²=0.74	0.389
	Male	388 (67.48)	300 (64.94)
	Female	187 (32.52)	162 (35.06)
	Type of CAD			χ²=4.58	0.0323
	SA	354 (61.57)	254 (54.98)
	ACS	221 (38.43)	208 (45.02)
	Smoking			χ²=4.97	0.0258
	No	394 (68.52)	277 (59.96)
	Yes	181 (31.48)	185 (40.04)
	Hypertension			χ²=3.97	0.0463
	No	267 (46.43)	186 (40.26)
	Yes	308 (53.57)	276 (59.74)
	Hyperlipidemia			χ²=4.13	0.0421
	No	223 (38.78)	151 (32.68)
	Yes	352 (61.22)	311 (67.32)
	Diabetes			χ²=1.70	0.1918
	No	435 (75.65)	333 (72.08)
	Yes	140 (24.35)	129 (27.92)
	BMI			χ²=2.77	0.4282
	Underweight	17 (2.96)	9 (1.95%)
	Normal weight	221 (38.43)	162 (35.06)
	Overweight	235 (40.87)	199 (43.07)
	Obesity	102 (17.74)	92 (19.91)
	Continuous variables are reported as median (IQR) and compared using the Mann–Whitney U test; categorical variables as n (%) and compared using Pearson’s χ² test. For the excluded cohort, only demographics and medical history were complete; CPET and laboratory measures were largely unavailable and were not compared. Abbreviations: CPET, cardiopulmonary exercise testing; PCI, percutaneous coronary…
